# Supplementary material for: The Genomic Organisation of the TRA/TRD Locus Validates the Peculiar Characteristics of Dromedary δ-Chain Expression
Source: Genes (Basel). 2021 Apr 9;12(4):544. doi: 10.3390/genes12040544 (PMC8069558; doi:10.3390/genes12040544)
Supplement: Supplementary file 1 [file genes-12-00544-s001.zip]

Archive with 20 entries (19 files):
-  Supplementary files /
- __MACOSX/._ Supplementary files 
-  Supplementary files /Supplementary Figure S6.doc
- __MACOSX/ Supplementary files /._Supplementary Figure S6.doc
-  Supplementary files /Supplementary Figure S4.doc
- __MACOSX/ Supplementary files /._Supplementary Figure S4.doc
-  Supplementary files /Supplementary Figure S8.pdf
- __MACOSX/ Supplementary files /._Supplementary Figure S8.pdf
-  Supplementary files /Supplementary Figure S2.doc
- __MACOSX/ Supplementary files /._Supplementary Figure S2.doc
-  Supplementary files /Supplementary Figure S3.ppt
- __MACOSX/ Supplementary files /._Supplementary Figure S3.ppt
-  Supplementary files /Supplementary Table S1.doc
- __MACOSX/ Supplementary files /._Supplementary Table S1.doc
-  Supplementary files /Supplementary Figure S7.xls
- __MACOSX/ Supplementary files /._Supplementary Figure S7.xls
-  Supplementary files /Supplementary Figure S5.pdf
- __MACOSX/ Supplementary files /._Supplementary Figure S5.pdf
-  Supplementary files /Supplementary FIgure S1 .doc
- __MACOSX/ Supplementary files /._Supplementary FIgure S1 .doc
