# Supplementary material for: The Genomic Organisation of the TRA/TRD Locus Validates the Peculiar Characteristics of Dromedary δ-Chain Expression
Source: Genes (Basel). 2021 Apr 9;12(4):544. doi: 10.3390/genes12040544 (PMC8069558; doi:10.3390/genes12040544)
Supplement: Supplementary file 1 [file genes-12-00544-s001.zip › Supplementary files /Supplementary Figure S7.xls]

## Sheet: Spleen
		ACAGTATACGGAC GGTGGGATTTC ACTGGCTGGACTC GGTGGGATTTC ACGATACGTGGAC GCCAGGAGAC TRDD1 TRDD2 TRDD4 TRDD* TRDD5 TRDD6
CLONES	SUBGROUPs	CDR3	TRDD	TRDJ	CDR3 length (AA)	CDR3 length (NN)	TRDV length (NN)	TRDD length (NN)	TRDJ length (NN)	P/N
sc7	TRDV1	GCTCTTGAcctatacggtactggctggaggggggatctcgtcttccgggagactagtcatCTGATAT A L D L Y G T G W R G D L V F R E T S H L I	D4_D6	J4	22	67	8	16	7	36
sc12	TRDV1	GCTCTTGATGAAAagatgagtatacggtggggtttgggatggCAGGATCCACTGATAT A L D E K M S I R W G L G W Q D P L I	D1_D2_D4	J4	19	58	13	22	16	7
sc19	TRDV1	TCTCTTGATGAAAGaagtacagtatacggacggtggggtcgcactgattggactcaaaagggggcctacgatacgtggacgtcgggagtttccagggtgaaTCCACTGATA S L D E R S T V Y G R W G R T D W T Q K G A Y D T W T S G V S R V N P L I	D1_D2_D4_D5	J4	36	109	14	44	11	40
sc22	TRDV1	GCTCTTGATGAAAaccgccagtatacgggctggactggggccgggagactagaccgggcaCCACTGATAT A L D E N R Q Y T G W T G A G R L D R A P L I	D1_D4_D6	J4	23	70	13	29	10	18
sc54	TRDV1	ggtaatccgagctacagtatacggacggtgggcCTGATAT G N P S Y S I R T V G L I	D1_D2	J4	13	40	0	19	7	14
sc58	TRDV1	GCTCTTGccctgagagagtatacggactggctggactcgttgggatctaaaagatggcggatGGATCCACTGATAT A L A L R E Y T D W L D S L G S K R W R M D P L I	D1_D4	J4	25	76	7	24	14	31
sc73	TRDV1	tctctagaagaatttacggacgaggggtactggctagactcgggaggagactccgcTCCACTGATAT S L E E F T D E G Y W L D S G G D S A P L I	D1_D4_D6	J4	22	67	0	22	11	34
sc98	TRDV1	GCTCTTGATGAAccccgtcgtagacagtatacggacgtggggtggggtctcgcgtggacgagacaacccCTGATAT A L D E P R R R Q Y T D V G W G L A W T R Q P L I	D1_D2_D4_D5	J4	25	76	12	31	7	26
JD3.02	TRDV1	GCTCTTGATGtcctcttgaggcctagtagtggctggtgggatcgcgcgctTCCACTGATAT A L D V L L R P S S G W W D R A L P L I	D2	J4	20	61	10	8	11	32
sc10	TRAV33/DV6	GCTCTCTGGCGTTAtccccgtatacggacgggccgtacgatacgctgGGATCCACTGATAT A L W R Y P R I R T G R T I R W D P L I	D1_D4_D5	J4	20	61	14	22	14	11
sc44	TRAV33/DV6	GGTCTCTGGCGgctcggcgtatacggacgggatggctgcactgggtccggcgtggacggggccgggatcggagcgCAGCTTATCT G L W R L G V Y G R D G C T G S G V D G A G I G A Q L I	D1_D4	J2	28	85	11	15	10	49
sc47	TRAV33/DV6	CCTCTCTGGGAcaatctactggctggactcgggagagagccgcgagagaagCTGATAT P L W D N L L A G L G R E P R E K L I	D4	J4	19	58	11	13	7	27
sc113	TRAV33/DV6	GCTCTCTGGGATTtcacgggcagtatggacccgtgggatacacgtggaaCACTGATAT A L W D F T G S M D P W D T R G T L I	D2	J4	19	58	13	7	9	29
JD3.01	TRAV33/DV6	GCTCTCTGGGActcgacgcggcatacggggtactggctggactcgggagacgggCCAGATCCACTGATAT A L W D S T R H T G Y W L D S G D G P D P L I	D4_D6	J4	23	70	11	10	16	33
JD3.11	TRAV33/DV6	GCTCTCTcccacgacagtatacagtactggctggactcgggagacgggCCAGATCCACTGATAT A L S H D S I Q Y W L D S G D G P D P L I	D1_D6	J4	21	64	7	13	16	28
JD3.28	TRAV33/DV6	GCTCTCTGGGATTtttggcggaggggtttctgggtggacgacGATCCACTGATAT A L W D F W R R G F W V D D D P L I	D2_D5	J4	17	52	13	15	13	11
sc43	TRDV3	GTTCTGGAtcctttagttgaagcgacaggccgtggacggagaggagaTCCATTGATTT V L D P L V E A T G R G R R G D P L I	D6	J4	19	58	8	6	11	33
m5	TRDV3	GTTCTGGAccttatgcgccgggctacgatacgtggacgttttggGGATCCACTGATCT V L D L M R R A T I R G R F G D P L I	D5	J4	19	58	8	13	14	23
m10	TRDV3	GTGCTGGGtttcactggctggactcggggacccgcgctgggagcttgTCCACTGATAT V L G F T G W T R G P A L G A C P L I	D4_D5	J4	19	58	8	19	11	20
m14	TRDV3	GTTCTGGAGcccagatacggggtgatttcgatacgtgggagaCAGGATCCACTGATAT V L E P R Y G V I S I R G R Q D P L I	D1_D5_D6	J4	19	58	9	21	16	12
m16	TRDV3	GTTCTGGAGTACggggtggatctcattacgatacgtgggagactGGATCCACTGATAT V L E Y G V D L I T I R G R L D P L I	D5	J4	19	58	12	11	14	21
m30	TRDV3	GTTCaaaacgcgtacggacgtggggttcggtgggtcgaggggcgtagatacaccccacttgctgggaggctTCCACTGATAT V Q N A Y G R G V R W V E G R R Y T P L A G R L P L I	D2	J4	27	82	4	6	11	61

## Sheet: Tonsils
		ACAGTATACGGAC GGTGGGATTTC ACTGGCTGGACTC GGTGGGATTTC ACGATACGTGGAC GCCAGGAGAC TRDD1 TRDD2 TRDD4 TRDD* TRDD5 TRDD6
CLONES	SUBGROUPs	CDR3	TRDD	TRDJ	CDR3 length (AA)	CDR3 length (NN)	TRDV length (NN)	TRDD length (NN)	TRDJ length (NN)	P/N
ts6	TRDV1	GCTCTCTGGGAgctagtacttcgtggttcggggggagacacacaaT A L W E L V L R G S G G D T Q	ND	J4	15	ND	ND	ND	ND	ND
ts11	TRDV1	GCTCTCTGGGAccgcccgttcggagacgacgtgcccagttacCCACTGATAT A L W D R P F G D D V P S Y P L I	ND	J4	17	ND	ND	ND	ND	ND
ts19	TRDV1	GCTCTCTGcgaaagaagggtgtggggtactggctggactcggggatcccaacgaggcgtgaggagacctcctcTATCTACTAAAGGCAAGTTCGTCT A L C E R R V W G T G W T R G S Q R G V R R P P L S T K G K F V	D2_D4_D5_D6	J1	32	97	8	32	24	33
ts30	TRDV1	gtgttcccgcatacggggtggggtttgggattttctCCACTGATAT V F P H T G W G L G F S P L I	D1_D2_D*	J4	15	46	0	22	10	14
ts31	TRDV1	GCTCTTGATGAAAacaagagtatacgggggccctactggagggtgggaccgagggtggccctcgccTTGAAAGCACAGCTTATCT A L D E N K S I R G P Y W R V G P R V A L A L K A Q L I	D1_D2_D*	J2	28	83	13	21	19	32
	TRDV1
ts32	TRDV1	GCTCTAaaaaagtggggctgggtgggattcataggatacgtggtaactgggacggggCCACTGATAT A L K K W G W V G F I G Y V V T G T G P L I	D2_D*_D5	J4	22	67	6	25	10	26
ts58	TRDV1	GCgttcccgtatacggggtggggtttgggattttctCCACTGATAT A F P Y T G W G L G F S P L I	D1_D2_D*	J4	15	46	2	25	10	9
ts62	TRDV1	GCTCTCagagatgggaaggctgggggtggggtgggattcccattcgcctggacggtgcgggagacgggTCCACTGATAT A L R D G K A G G G V G F P F A W T V R E T G P L I	D2_D4_D6	J4	26	78	6	26	11	35
ts9	TRAV33/DV6	GCTCTCTGGGATTACgtgggggggggtgggatcggcccgatacgtggagggagactcCCACTGATA A L W D Y V G G G G I G P I R G G R L P L I	D2_D*_D5	J4	22	66	15	23	19	19
ts11	TRAV33/DV6	GCTCTCTGGCGaccatacggcggcgctggactcgggggggctgcACTGATAT A L W R P Y G G A G L G G A A L I	D1_D4	J4	17	52	11	15	8	18
ts13	TRAV33/DV6	GCTCTCTGGCGcccatacggtgggatcggactagggggAGCACAGCTTATCT A L W R P Y G G I G L G G A Q L I	D1_D2_D4	J2	17	52	11	16	14	11
ts21	TRAV33/DV6	GCTCTCTGGcgtccgcacggttcagtatccctccggcacgtgggagacttGGATCCACTGATAT A L W R P H G S V S L R H V G D L D P L I	D1_D6	J4	21	64	9	13	14	28
ts1	TRDV3	GTcggcccccctcgtgggacggggtacgataggccgggagactATCCACTGATAT V G P P R G T G Y D R P G D Y P L I	D2_D6	J4	18	54	2	15	12	26
ts5	TRDV3	GTTCcgggaggtggacagctACTGATAT V P G G G Q L L I	D2	J4	9	28	4	5	8	11
ts7	TRDV3	GTTCTGGgcacaacagtgggagccggcggTCCACTGATAT V L G T T V G A G G P L I	D2	J4	13	40	7	6	11	16

## Sheet: Blood
		ACAGTATACGGAC GGTGGGATTTC ACTGGCTGGACTC GGTGGGATTTC ACGATACGTGGAC GCCAGGAGAC TRDD1 TRDD2 TRDD4 TRDD* TRDD5 TRDD6
CLONES	SUBGROUPs	CDR3	TRDD	TRDJ	CDR3 length (AA)	CDR3 length (NN)	TRDV length (NN)	TRDD length (NN)	TRDJ length (NN)	P/N
bl1	TRDV1	GCTCTAaaaaagtggggctgggtgggattcataggatacgtggtaactgggacggggCCACTGATAT A L K K W G W V G F I G Y V V T G T G P L I	D2_D*_D5	J4	22	67	6	26	10	25
bl3	TRDV1	GCTCTCAGAGAAGcttgggaatggtggagACTGATAT A L R E A W E W W R L I	D2_D*	J4	12	37	13	10	8	6
bl4	TRDV1	GCTCTTGATGggggggagagggtatacgggtgggactggctggtgggatttttggggctgggttacGATCCACTGATAT A L D G G E R V Y G W D W L V G F L G L G Y D P L I	D1_D2_D4_D*	J4	26	79	10	30	13	26
bl6	TRDV1	GCTCTTGccccacccttacagtatgggcctgtactggttggaccggggggccccgctggaggtctacgatgctgggTGATAT A L A P P L Q Y G P V L V G P G G P A G G L R C W V I	ND	J4	27	ND	ND	ND	ND	ND
bl8	TRDV1	GCTCcctttattctggtgggatgggtgacggtgggTCCACTGATAT A P F I L V G W V T V G P L I	D2_D*	J4	15	46	4	14	11	17
bl9	TRDV1	GCTCccgacgacggacgtggggtactggctggacggattttaagtggacgacgtgtggacatggggggTCCACTGATAT A P D D G R G V L A G R I L S G R R V D M G G P L I	D2_D4_D5	J4	26	79	4	24	11	40
bl10	TRDV1	GCTCTTGATGAtagggggggccttatacgaggctgggaccacggGGATCCACTGATAT A L D D R G G L I R G W D H G D P L I	D1_D2	J4	19	57	11	11	14	21
bl11	TRDV1	GCTCTTGATGAAAacaagagtatacgggggccctactggagggtgggaccgagggtggccctcgccTTGAAAGCACAGCTTGTC A L D E N K S I R G P Y W R V G P R V A L A L K A Q L V	D1_D2_D*	J2	28	84	13	23	19	29
bl12	TRDV1	GCgttcccgtatacggggtggggtttgggattttcTCCACTGATAT A F P Y T G W G L G F S P L I	D1_D2_D*	J4	15	46	2	24	11	9
bl13	TRDV1	GCTCTCagtagaagatatgggggcttagggCCACTGATAT A L S R R Y G G L G P L I	D1_D4	J4	13	40	6	11	10	13
bl14	TRDV1	GCTCcgcctcggggggctggactcgatgggatcccttacgatacaaccgggagacggCCACTGATAT A P P R G A G L D G I P Y D T T G R R P L I	D4	J4	22	67	4	7	10	46
bl15	TRDV1	GCTCTCTGGGAccgcccgttcggagacgacgtgcccagttATCCACTGATAT A L W D R P F G D D V P S Y P L I	D6	J4	17	52	11	6	12	23
bl19	TRDV1	GCTCTCTGGGAAAagtatgggtgggttacgtggagggagactcggCCACTGATAT A L W E K Y G W V T W R E T R P L I	D1_D2_D5_D6	J4	18	55	13	25	10	7
bl20	TRDV1	GCTCccccttcgcactggatggagagactgcgGAAAGCACAGCTTATCT A P P S H W M E R L R K A Q L I	ND	J2	16	ND	ND	ND	ND	ND
bl21	TRDV1	GCTCTGTGGGtcaaaattcagagtatacggacgtggggtttcggtggaccccgtggaccgcgagggggaggaaCTACTAAAGGCAAGTTCGTC A L W V K I Q S I R T W G F G G P R G P R G G G T T K G K F V	D1_D2_D*_D5	J1	31	93	10	33	20	30
bl22	TRDV1	GCTCTCAGAGAAGactggggtttcgctggacgggcgctgggagacccccGGGACACCCGACAGATGTTTT A L R E D W G F A G R A L G D P R D T R Q M F	D2_D6	J3	23	71	13	15	21	21
bl23	TRDV1	GCTCTCAGAGAgggggtcgaggctcggtgggagtggggagacggtCCTCTGATAT A L R E G V E A R W E W G D G P L I	D2_D*	J4	18	55	11	14	10	20
bl24	TRDV1	GCTCTCAGAGccctaggggaggggttgactcgaggatacgtgggaGACCCACTGATAT A L R A L G E G L T R G Y V G D P L I	D2_D5	J4	19	58	10	15	13	20
bl25	TRDV1	GCTCTCAGAGAgagtatactggggtactggctggtgggattgggagAGGATCCACTGATAT A L R E S I L G Y W L V G L G E D P L I	D1_D4_D*	J4	20	61	11	23	15	12
bl26	TRDV1	GCTCTCAGAGAtctttgggtatacggacgaggggtttactccaAGCTTATC A L R D L W V Y G R G V Y S K L I	D1	J2	17	51	11	10	8	22
bl28	TRDV1	GCTCTCAGAGggaattgggtaacggctggacgggatggacggatacgtgggagagtagaggCACTGATAT A L R G N W V T A G R D G R I R G R V E A L I	D4_D5	J4	23	70	10	17	9	34
bl29	TRDV1	GCTCTCTGGGAAAtcgtcacggacgggctgtggtcccgatacgtggaggacggGGATCCGCTGATTT A L W E I V T D G L W S R Y V E D G D P L I	D5	J4	22	67	13	11	14	29
D4bl2	TRDV3	GTTCTGGAGTACggggtggatctcattacgatacgtgggagactGGATCCACTGATAT V L E Y G V D L I T I R G R L D P L I	D5	J4	19	58	12	11	14	21
D4bl10	TRDV3	GTTCTGGAGggtttgggatttcagacgacacgtgggagaCAGGATCCACTGATAT V L E G L G F Q T T R G R Q D P L I	D2_D5	J4	18	55	9	14	16	16
